# Supplementary material for: Drugmonizome and Drugmonizome-ML: integration and abstraction of small molecule attributes for drug enrichment analysis and machine learning
Source: Database (Oxford). 2021 Mar 31:baab017. doi: 10.1093/database/baab017 (PMC8011435; doi:10.1093/database/baab017)
Supplement: baab017_Supp [file baab017_Supp.zip]

Archive with 1 entries (1 files):
- SupplementaryTable1-02232021.xlsx
