# Supplementary material for: Drugmonizome and Drugmonizome-ML: integration and abstraction of small molecule attributes for drug enrichment analysis and machine learning
Source: Database (Oxford). 2021 Mar 31:baab017. doi: 10.1093/database/baab017 (PMC8011435; doi:10.1093/database/baab017)
Supplement: baab017_Supp [file baab017_Supp.zip › SupplementaryTable1-02232021.xlsx]

## Sheet: Sets
Xiao et al.	Huang et al.	Chen et al.	Ellinger et al.	Heiser et al.	Jeon et al.	Riva et al.	Touret et al.	Weston et al.	Dittmar et al.	Mirabelli et al.	Ghahremanpour et al.
amlodipine	spiramide	remdesivir	lopinavir	remdesivir	lopinavir	remdesivir	remdesivir	amodiaquine	AZD-8055	amiodarone	azelastine
dronedarone	prenylamine	amodiaquine	remdesivir	almitrine	amodiaquine	tetrandrine	hydroxychloroquine	benzatropine	BIX-01294	bosutinib	bedaquiline
fendiline	thioproperazine	clemastine	mefloquine	paricalcitol	remdesivir	tretinoin	dolutegravir	chloroquine	Cyclosporine	clofazimine	boceprevir
lanatoside c	AMN-082	idalopirdine	loratadine	vincristine	mefloquine	apilimod	omeprazole	chlorpromazine	Dacomitinib	fedratinib	idarubicin
ouabain	L-741626	chlorprothixene	almitrine	ponatinib	chloroquine	clofazimine	alprostadil	clomipramine	Ebastine	gilteritinib	indinavir
digoxin	rimcazole	methdilazine	camostat	sirolimus	bazedoxifene	tamibarotene	quinidine	fluphenazine	Naquotinib	lomitapide	lapatinib
trifluoperazine	eticlopride	methotrimeprazine	pevonedistat	hexachlorophene	anidulafungin	tazarotene	oxprenolol	fluspirilene	PF-04691502	metoclopramide	lercanidipine
tetrandrine	chlorprothixene	piperacetazine	octenidine	carvedilol	eltrombopag	astemizole	azithromycin	hydroxychloroquine	Salinomycin	niclosamide	manidipine
conivaptan	zolantidine	loperamide	nafamostat	nitazoxanide	cyclosporine	zk-93426	opipramol	imatinib	Tetrandrine	remdesivir	nelfinavir
mefloquine	CGS-12066B	naltrindole	papaverine	nilotinib	loperamide	zaleplon	sulfadoxine	mefloquine	WYE-125132	tioguanine	perampanel
monensin	importazole	calpeptin	apixaban	pacritinib	proscillaridin	pagoclone		promethazine		verapamil	periciazine
nilotinib	bucindolol	balicatib	alvocidib	everolimus	niclosamide	acitretin		tamoxifen
clofazimine	BD-1008	apilimod	methylene blue	clofazimine	digoxin	mdl-28170		terconazole
sertraline	GBR-12935	berzosertib	emetine	levobetaxolol	ivacaftor			thiethylperazine
thioridazine	UCL-2077	imatinib	cycloheximide	doxercalciferol	digitoxin
vortioxetine	alimemazine	duloxetine	amuvatinib	nebivolol	abemaciclib
celecoxib	prestwick-559	maprotiline	thimerosal	calcipotriol	hydroxyprogesterone
raloxifene	bemesetron	melitracen	homoharringtonine	vismodegib	ciclesonide
temsirolimus		fluoxetine	posaconazole	temsirolimus	berbamine
hydroxychloroquine		flunarizine	polidocanol	dexpropranolol	tetrandrine
		proglumetacin	drotaverine	trihexyphenidyl	ouabain
		dexanabinol	ketoconazole	cloperastine	salinomycin
			alisporivir	celiprolol	gilteritinib
			regorafenib	bupranolol	hexachlorophene
			loteprednol	cloranolol
			lidoflazine	penbutolol
			chlormidazole	triclocarban
			tyrphostin	hydroxystilbamidine
			avasimibe	acitretin
			brexpiprazole	calcifediol
			sorafenib	oxybenzone
			lonafarnib
			dapivirine
			flunarizine
			jte-013
			ravuconazole
			mibampator
			oxiconazole
			zk-93423
			cetylpyridinium
			avatrombopag
			ph-797804
			etifoxine
			dcpib
			cc-223
			vatalanib
			tioguanine
			amg-9810
			pexidartinib
			carboxyamidotriazole

## Sheet: Sources
Authors	Article URL	COVID-19 Gene and Drug Set Library Link	Hits	Hits in Drugmonizome
Xiao et al.	https://www.biorxiv.org/content/10.1101/2020.07.06.188953v1.full	https://maayanlab.cloud/covid19/drugsets/397	24	20
Huang et al.	https://www.biorxiv.org/content/10.1101/2020.07.27.223578v1	https://maayanlab.cloud/covid19/drugsets/269	34	18
Chen et al.	https://www.biorxiv.org/content/10.1101/2020.08.18.255877v1.full	https://maayanlab.cloud/covid19/drugsets/294	55	22
Ellinger et al.	https://www.researchsquare.com/article/rs-23951/v1	https://maayanlab.cloud/covid19/drugsets/74	69	50
Heiser et al.	https://www.biorxiv.org/content/10.1101/2020.04.21.054387v1	https://maayanlab.cloud/covid19/drugsets/68	39	31
Jeon et al.	https://www.biorxiv.org/content/10.1101/2020.03.20.999730v1	https://maayanlab.cloud/covid19/drugsets/75	24	21
Riva et al.	https://www.biorxiv.org/content/10.1101/2020.04.16.044016v1	https://maayanlab.cloud/covid19/drugsets/72	30	13
Touret et al.	https://www.biorxiv.org/content/10.1101/2020.04.03.023846v1	https://maayanlab.cloud/covid19/drugsets/39	12	10
Weston et al.	https://jvi.asm.org/content/jvi/early/2020/08/13/JVI.01218-20.full.pdf	https://maayanlab.cloud/covid19/drugsets/78	16	15
Dittmar et al.	https://www.biorxiv.org/content/10.1101/2020.06.19.161042v1	https://maayanlab.cloud/covid19/drugsets/296	23	10
Mirabelli et al.	https://www.biorxiv.org/content/10.1101/2020.05.27.117184v1.full	https://maayanlab.cloud/covid19/drugsets/175	15	11
Ghahremanpour et al.	https://www.biorxiv.org/content/10.1101/2020.08.28.271957v1.full	https://maayanlab.cloud/covid19/drugsets/282	14	11
